# Supplementary material for: Tiron Has Negative Effects on Osteogenic Differentiation via Mitochondrial Dysfunction in Human Periosteum-Derived Cells
Source: Int J Mol Sci. 2022 Nov 14;23(22):14040. doi: 10.3390/ijms232214040 (PMC9693013; doi:10.3390/ijms232214040)
Supplement: Supplementary file 1 [file ijms-23-14040-s001.zip]

Archive with 1 entries (1 files):
- ijms-1993784-supplementary.pdf
